# Supplementary material for: Virulence and Metabolism Crosstalk: Impaired Activity of the Type Three Secretion System (T3SS) in a Pseudomonas aeruginosa Crc-Defective Mutant
Source: Int J Mol Sci. 2023 Aug 1;24(15):12304. doi: 10.3390/ijms241512304 (PMC10419072; doi:10.3390/ijms241512304)
Supplement: Supplementary file 1 [file ijms-24-12304-s001.zip]

Archive with 1 entries (1 files):
- ijms-2541155-supplementary.pdf
